# Supplementary material for: Genome-wide analysis of ivermectin response by Onchocerca volvulus reveals that genetic drift and soft selective sweeps contribute to loss of drug sensitivity
Source: PLoS Negl Trop Dis. 2017 Jul 26;11(7):e0005816. doi: 10.1371/journal.pntd.0005816 (PMC5546710; doi:10.1371/journal.pntd.0005816)
Supplement: S1 Table — (XLSX) [file pntd.0005816.s001.xlsx]

## Sheet: Sheet1
S1 Table: PoolSeq sequencing library composition, sequencing data and mapping statistics
Group	Sequencing ID (lane)	Sample accession	Worms in pool	Haploid genomes in pool	Bases	Reads (76-bp)	Estimated coverage	Reads	Mapped Reads (%)	Estimated coverage	Mean coverage per worm in pool
Cam_NLT	S1	ERS1441505	40	80	2523892892	33209117	25.92	27023739	81.37	21.08	0.53
Cam_GR	S2,S3	ERS1441503	22	44	5130010412	67500137	52.68	38654822	57.27	30.15	1.37
Cam_SOR	S4	ERS1441502	16	32	2626512044	34559369	26.97	23003519	66.56	17.94	1.12
Gha_NLT	S5	ERS1441508	10	20	2555106472	33619822	26.24	29479440	87.68	22.99	2.3
Gha_GR	S6	ERS1441507	7	14	2657790072	34970922	27.29	19160274	54.79	14.95	2.14
Gha_SOR	S7,S8	ERS1441506	13	26	5064639316	66639991	52	50899948	76.38	39.7	3.05
Totals	8 lanes		108	216	20557951208	270499358	35.18/pool	188221742	70.68**	24.47/pool
* Estimated coverage is calculated based on the 97,388,520-bp reference sequence
** Average coverage
