# Supplementary material for: Genome-wide analysis of ivermectin response by Onchocerca volvulus reveals that genetic drift and soft selective sweeps contribute to loss of drug sensitivity
Source: PLoS Negl Trop Dis. 2017 Jul 26;11(7):e0005816. doi: 10.1371/journal.pntd.0005816 (PMC5546710; doi:10.1371/journal.pntd.0005816)
Supplement: S2 Table — (XLSX) [file pntd.0005816.s002.xlsx]

## Sheet: Sheet1
S2 Table: SNP calling statistics derived from CRISP, FreeBayes and PoPoolation2 PoolSeq variant analysis
SNP calling approach	Total variants	Shared variants (#)	Shared variants (%)	Unique variants (#)	Unique variants (%)
CRISP a	385813			19625	2.6
FreeBayes a	455536			47332	6.2
PoPoolation2	594553			260731	34.4
CRISP + FreeBayes		96234	12.7
CRISP + PoPoolation2		21852	2.9
FreeBayes + Popoolation2		63868	8.4
CRISP + FreeBayes + PoPoolation2		248102	32.7
a. Filtered with vcftools-0.1.14 using the following parameters:,--max-missing 1, --remove-indels –min-alleles 2 –max-alleles 2 –minDP 8
