# Supplementary material for: Genome-wide analysis of ivermectin response by Onchocerca volvulus reveals that genetic drift and soft selective sweeps contribute to loss of drug sensitivity
Source: PLoS Negl Trop Dis. 2017 Jul 26;11(7):e0005816. doi: 10.1371/journal.pntd.0005816 (PMC5546710; doi:10.1371/journal.pntd.0005816)
Supplement: S3 Table — Table provides details of variants presented in Fig 2A and 2B of the main manuscript. (XLSX) [file pntd.0005816.s003.xlsx]

## Sheet: Sheet1
S3 Table: Analysis of shared regions of genetic differentiation between SOR and GR of Cameroon and Ghana
	Genomic coordinates of significant differentiation between SOR and GR from both Ghana and Cameroon							Wormbase Parasite: o_volvulus.PRJEB513.WS245.annotations								blastx
Analysis	Scaffold	Start_coordinate	End_coordinate	Cam_GR_v_SOR_-log10(p)/FST	Gha_GR_v_SOR_-log10(p)/FST	2SD(**) / 3SD(***)		Scaffold	gene_start	gene_end	locus	gene_name	transcript_name	Description		Description	max_score	total_score	query_coverage	e_value	identity	accession
SNP	OVOC.OM1b	7179218		7.66782	6.71143											intergenic
						2SD(**) / 3SD(***)
FST	OVOC.OM2	530000	540000	0.606006	0.233896	**		OVOC.OM2	530001	531683	Ovo-cha-1	WBGene00240687	OVOC3878	abnormal CHoline Acetyltransferase
								OVOC.OM2	533808	535575	Ovo-unc-17	WBGene00240688	OVOC3879	Vesicular acetylcholine transporter unc-17
								OVOC.OM2	535615	540000		WBGene00240689	OVOC3880
	OVOC.OM2	590000	600000	0.722357	0.207893	**		OVOC.OM2	590001	595351	Ovo-vha-5	WBGene00240694	OVOC3885	Vacuolar H ATPase
	OVOC.OM2	600000	610000	0.582538	0.230599	**		OVOC.OM2	601363	604152	Ovo-map-1	WBGene00240695	OVOC3886	Methionine AminoPeptidase
								OVOC.OM2	605512	610000	Ovo-tag-77	WBGene00240696	OVOC3887	Rho guanyl-nucleotide exchange factor activity; predicted
	OVOC.OM2	620000	630000	0.524236	0.212138	**		OVOC.OM2	623772	624900		WBGene00240698	OVOC3889
								OVOC.OM2	625639	630000	Ovo-unc-129	WBGene00240699	OVOC3890	UNCoordinated
	OVOC.OM2	650000	660000	0.323702	0.237216	**		OVOC.OM2	651215	653556		WBGene00240700	OVOC3891
								OVOC.OM2	657096	660000		WBGene00240701	OVOC3892
	OVOC.OM2	1580000	1590000	0.328801	0.334908	**		OVOC.OM2	1590001	1599433		WBGene00240817	OVOC4007
								OVOC.OM2	1588360	1590000		WBGene00240817	OVOC4007
	OVOC.OM2	1590000	1600000	0.431556	0.425461	***		OVOC.OM2	1592936	1595784		WBGene00240816	OVOC4008
	OVOC.OM2	1600000	1610000	0.300717	0.386683	**		OVOC.OM2	1601461	1610000	Ovo-mtm-5	WBGene00240818	OVOC4009	MTM (myotubularin) family
	OVOC.OM2	1610000	1620000	0.416462	0.431174	***		OVOC.OM2	1614859	1618613		WBGene00240819	OVOC4010
								OVOC.OM2	1619146	1620000		WBGene00240820	OVOC4011
	OVOC.OM2	2440000	2450000	0.332825	0.289263	**		OVOC.OM2	2440039	2441914		WBGene00240931	OVOC4122
								OVOC.OM2	2447431	2450000		WBGene00240932	OVOC4123
	OVOC.OM2	3650000	3660000	0.280718	0.437513	**		OVOC.OM2	3650488	3655085		WBGene00241119	OVOC4310
								OVOC.OM2	3659248	3660000		WBGene00241120	OVOC4311
	OVOC.OM2	6570000	6580000	0.384729	0.237039	**		OVOC.OM2	6570001	6570064		WBGene00241545	OVOC4736
								OVOC.OM2	6576512	6577191		WBGene00241547	OVOC4738
	OVOC.OM2	7980000	7990000	0.285982	0.214999	**		OVOC.OM2	7980001	7985369		WBGene00241780	OVOC4971
								OVOC.OM2	7987206	7989163	Ovo-rps-2	WBGene00241781	OVOC4972	Ribosomal Protein, Small subunit
								OVOC.OM2	7989244	7990000	Ovo-pad-2	WBGene00241782	OVOC4973	PAtterning Defective
	OVOC.OM2	8350000	8360000	0.286073	0.446643	**		OVOC.OM2	8350001	8350109	Ovo-rla-2	WBGene00241831	OVOC5022	Ribosomal protein, Large subunit, Acidic (P1)
								OVOC.OM2	8355431	8356564		WBGene00241832	OVOC5023
								OVOC.OM2	8358645	8359829		WBGene00241833	OVOC5024
	OVOC.OM2	9470000	9480000	0.344274	0.223198	**										hypothetical protein LOAG_14313 [Loa loa]	40	72	0.02	0.012	0.74	XP_003149858.1
	OVOC.OM2	11630000	11640000	0.307088	0.210836	**		OVOC.OM2	11630001	11632758		WBGene00242342	OVOC5533
								OVOC.OM2	11634256	11635463		WBGene00242343	OVOC5534
								OVOC.OM2	11638392	11638971		WBGene00242344	OVOC5535
	OVOC.OM2	12050000	12060000	0.282426	0.229768	**		OVOC.OM2	12050001	12050488		WBGene00242402	OVOC5593
								OVOC.OM2	12053336	12057094		WBGene00242403	OVOC5594
								OVOC.OM2	12058408	12060000	Ovo-che-3	WBGene00242404	OVOC5595	abnormal CHEmotaxis
	OVOC.OM2	14760000	14770000	0.284177	0.36097	**		OVOC.OM2	14760001	14764706		WBGene00242832	OVOC6023
	OVOC.OM3	6260000	6270000	0.344136	0.27176	**		OVOC.OM3	6260001	6266258	Ovo-tir-1	WBGene00245108	OVOC8299	TIR (Toll and Interleukin 1 Receptor) domain protein
	OVOC.OO.000019	30000	40000	0.497732	0.281309	***										prolyl-4-hydroxylase alpha subunit-like protein [Onchocerca volvulus]	152	855	0.16	2e-34	0.8	AAL08488.1
	OVOC.OO.000019	40000	50000	0.314697	0.230627	**										hypothetical protein LOAG_05633 [Loa loa]	46.2	46.2	0.04	0.24	0.54	XP_003141218.1
	OVOC.OO.000039	20000	30000	0.521985	0.293683	***										Pao retrotransposon peptidase family protein [Brugia malayi]	254	348	0.11	9e-79	0.56	XP_001896349.1
	OVOC.OO.000050	10000	20000	0.50017	0.229314	**										Pao retrotransposon peptidase family protein [Brugia malayi]	70.1	110	0.08	6e-14	0.46	XP_001892843.1
	OVOC.OO.000065	0	10000	0.412311	0.226453	***										Integrase core domain containing protein [Brugia malayi]	172	172	0.03	3e-42	0.73	XP_001895717.1
	OVOC.OO.000065	10000	20000	0.461263	0.285907	***										ovcol1 [Onchocerca volvulus]	88.6	88.6	0.02	2e-17	0.97	CAA93522.1
	OVOC.OO.000222	0	10000	0.309891	0.222222	**										hypothetical protein LOAG_11464 [Loa loa]	103	103	0.06	2e-21	0.52	XP_003147031.1
	OVOC.OO.000407	0	10000	0.465088	0.239141	**										No significant similarity found.
	OVOC.OO.000565	0	10000	0.412134	0.409518	**										Pao retrotransposon peptidase family protein [Brugia malayi]	233	345	0.83	5e-79	0.5	XP_001895287.1
