# Supplementary material for: Genome-wide analysis of ivermectin response by Onchocerca volvulus reveals that genetic drift and soft selective sweeps contribute to loss of drug sensitivity
Source: PLoS Negl Trop Dis. 2017 Jul 26;11(7):e0005816. doi: 10.1371/journal.pntd.0005816 (PMC5546710; doi:10.1371/journal.pntd.0005816)
Supplement: S4 Table — Table provides details of regions of differentiation presented in Fig 2C and 2D of the main manuscript. (XLSX) [file pntd.0005816.s004.xlsx]

## Sheet: Sheet1
S4 Table: Characterisation of QTL clusters that differentiate SOR and GR in either Cameroon or Ghana.
QTLs are defined by a minimum of 2x 10-kb clusters in a 50-kb sliding window that are at least 3 SD above the genome wide level of significance
Cells highlighted in red show deviations greater than 5 SD above genomewide level of significance
Country	QTL number	Scaffold_name	Start_coordinate	End_coordinate		FST: Cameroon	FST: Ghana
Ghana	1	OVOC.OM1a	650000	660000		0.128312	0.358217
		OVOC.OM1a	660000	670000		0.0740194	0.260894
		OVOC.OM1a	680000	690000		0.245399	0.421524
Cameroon	2	OVOC.OM1b	2040000	2050000		0.393989	0.0800957
		OVOC.OM1b	2050000	2060000		0.447242	0.104661
		OVOC.OM1b	2060000	2070000		0.442304	0.0822192
		OVOC.OM1b	2090000	2100000		0.389308	0.0853491
Cameroon	3	OVOC.OM1b	8290000	8300000		0.392097	0.106001
		OVOC.OM1b	8300000	8310000		0.434492	0.0884618
Cameroon	4	OVOC.OM1b	19790000	19800000		0.39232	0.190031
		OVOC.OM1b	19800000	19810000		0.428071	0.0859198
		OVOC.OM1b	19810000	19820000		0.42619	0.11622
		OVOC.OM1b	19820000	19830000		0.364158	0.147395
		OVOC.OM1b	19840000	19850000		0.376527	0.113511
		OVOC.OM1b	19850000	19860000		0.389183	0.128248
		OVOC.OM1b	19860000	19870000		0.363374	0.125381
		OVOC.OM1b	19870000	19880000		0.428518	0.0939952
		OVOC.OM1b	19890000	19900000		0.469991	0.105174
		OVOC.OM1b	19900000	19910000		0.384655	0.11344
Ghana	5	OVOC.OM1b	21000000	21010000		0.110098	0.268058
		OVOC.OM1b	21040000	21050000		0.0689115	0.279477
		OVOC.OM1b	21050000	21060000		0.1109	0.306329
		OVOC.OM1b	21060000	21070000		0.106782	0.264165
		OVOC.OM1b	21070000	21080000		0.123566	0.351853
		OVOC.OM1b	21080000	21090000		0.0891062	0.276272
		OVOC.OM1b	21090000	21100000		0.072942	0.303253
		OVOC.OM1b	21110000	21120000		0.0909551	0.268375
Cameroon	6	OVOC.OM1b	22170000	22180000		0.406327	0.097292
		OVOC.OM1b	22220000	22230000		0.362762	0.104194
Cameroon	7	OVOC.OM1b	22960000	22970000		0.371243	0.200619
		OVOC.OM1b	22980000	22990000		0.367774	0.150222
		OVOC.OM1b	22990000	23000000		0.395443	0.106878
Ghana	8	OVOC.OM1b	28230000	28240000		0.0358163	0.302362
		OVOC.OM1b	28240000	28250000		0.0657575	0.33899
Cameroon	9	OVOC.OM2	530000	540000		0.606006	0.233896
		OVOC.OM2	590000	600000		0.722357	0.207893
		OVOC.OM2	600000	610000		0.582538	0.230599
		OVOC.OM2	610000	620000		0.612698	0.199051
		OVOC.OM2	620000	630000		0.524236	0.212138
Cameroon	10.1	OVOC.OM2	1590000	1600000		0.431556	0.425461
		OVOC.OM2	1610000	1620000		0.416462	0.431174
Ghana	10.2	OVOC.OM2	1580000	1590000		0.328801	0.334908
		OVOC.OM2	1590000	1600000		0.431556	0.425461
		OVOC.OM2	1600000	1610000		0.300717	0.386683
		OVOC.OM2	1610000	1620000		0.416462	0.431174
		OVOC.OM2	1630000	1640000		0.219493	0.352267
		OVOC.OM2	1640000	1650000		0.213011	0.491615
Cameroon	11	OVOC.OM2	2400000	2410000		0.438309	0.127975
		OVOC.OM2	2410000	2420000		0.448563	0.10597
		OVOC.OM2	2420000	2430000		0.403934	0.125469
Cameroon	12	OVOC.OM2	3060000	3070000		0.356153	0.163966
		OVOC.OM2	3070000	3080000		0.402654	0.144034
Ghana	13	OVOC.OM2	3600000	3610000		0.0921152	0.261381
		OVOC.OM2	3610000	3620000		0.155289	0.309696
		OVOC.OM2	3620000	3630000		0.134224	0.275901
		OVOC.OM2	3640000	3650000		0.152611	0.278625
		OVOC.OM2	3650000	3660000		0.280718	0.437513
		OVOC.OM2	3670000	3680000		0.213934	0.277989
		OVOC.OM2	3700000	3710000		0.0769231	0.265289
Ghana	14	OVOC.OM2	4590000	4600000		0.107958	0.258034
		OVOC.OM2	4600000	4610000		0.173445	0.336256
		OVOC.OM2	4610000	4620000		0.0908455	0.358579
Cameroon	15	OVOC.OM2	6110000	6120000		0.38913	0.0925569
		OVOC.OM2	6150000	6160000		0.360248	0.0966857
Cameroon	16	OVOC.OM2	6410000	6420000		0.397288	0.0905415
		OVOC.OM2	6420000	6430000		0.536225	0.086828
Ghana	17	OVOC.OM2	7760000	7770000		0.0242103	0.470741
		OVOC.OM2	7770000	7780000		0.0479387	0.286722
		OVOC.OM2	7790000	7800000		0.0528576	0.322788
		OVOC.OM2	7840000	7850000		0.0334178	0.298542
		OVOC.OM2	7850000	7860000		0.0838211	0.323649
		OVOC.OM2	7860000	7870000		0.157437	0.267607
		OVOC.OM2	7870000	7880000		0.134288	0.291049
		OVOC.OM2	7880000	7890000		0.107022	0.303786
		OVOC.OM2	7900000	7910000		0.0432609	0.347122
		OVOC.OM2	7930000	7940000		0.181696	0.405639
		OVOC.OM2	7990000	8000000		0.272659	0.282952
		OVOC.OM2	8010000	8020000		0.0641078	0.386678
		OVOC.OM2	8040000	8050000		0.219741	0.328663
		OVOC.OM2	8050000	8060000		0.157418	0.329279
		OVOC.OM2	8060000	8070000		0.20712	0.357609
Ghana	18	OVOC.OM2	8160000	8170000		0.241406	0.354673
		OVOC.OM2	8200000	8210000		0.189726	0.274262
		OVOC.OM2	8230000	8240000		0.219285	0.354313
		OVOC.OM2	8250000	8260000		0.160212	0.299253
Ghana	19	OVOC.OM2	11280000	11290000		0.21539	0.265114
		OVOC.OM2	11300000	11310000		0.204598	0.303955
		OVOC.OM2	11320000	11330000		0.216075	0.288771
		OVOC.OM2	11360000	11370000		0.0683041	0.256827
Ghana	20	OVOC.OM2	11710000	11720000		0.143067	0.392936
		OVOC.OM2	11720000	11730000		0.0461875	0.600106
Ghana	21	OVOC.OM2	11820000	11830000		0.113347	0.285553
		OVOC.OM2	11860000	11870000		0.0653919	0.387064
		OVOC.OM2	11870000	11880000		0.065371	0.403306
		OVOC.OM2	11880000	11890000		0.0666028	0.270161
		OVOC.OM2	11900000	11910000		0.169082	0.358228
		OVOC.OM2	11910000	11920000		0.0580395	0.3903
		OVOC.OM2	11930000	11940000		0.0821335	0.26965
		OVOC.OM2	11940000	11950000		0.19706	0.260694
		OVOC.OM2	11950000	11960000		0.113095	0.347084
		OVOC.OM2	11960000	11970000		0.0695723	0.330639
		OVOC.OM2	11970000	11980000		0.0440181	0.323906
		OVOC.OM2	11990000	12000000		0.225747	0.359638
		OVOC.OM2	12000000	12010000		0.140215	0.357401
		OVOC.OM2	12010000	12020000		0.262809	0.315999
		OVOC.OM2	12020000	12030000		0.248607	0.309247
		OVOC.OM2	12030000	12040000		0.179682	0.421523
		OVOC.OM2	12040000	12050000		0.268578	0.413757
Cameroon	22	OVOC.OM2	15530000	15540000		0.44199	0.0817859
		OVOC.OM2	15540000	15550000		0.52891	0.0657064
		OVOC.OM2	15550000	15560000		0.537004	0.11538
		OVOC.OM2	15560000	15570000		0.52244	0.0920506
		OVOC.OM2	15570000	15580000		0.617592	0.0821553
		OVOC.OM2	15580000	15590000		0.601684	0.104549
		OVOC.OM2	15590000	15600000		0.591058	0.100548
		OVOC.OM2	15600000	15610000		0.599853	0.0712734
		OVOC.OM2	15610000	15620000		0.480226	0.0939621
		OVOC.OM2	15620000	15630000		0.547158	0.105321
		OVOC.OM2	15630000	15640000		0.431602	0.135411
		OVOC.OM2	15670000	15680000		0.387065	0.143452
Ghana	23	OVOC.OM2	16350000	16360000		0.192871	0.283963
		OVOC.OM2	16550000	16560000		0.0311629	0.381692
		OVOC.OM2	16590000	16600000		0.109916	0.340542
Cameroon	24	OVOC.OM2	21220000	21230000		0.441203	0.129345
		OVOC.OM2	21230000	21240000		0.383343	0.114466
		OVOC.OM2	21260000	21270000		0.401612	0.186627
		OVOC.OM2	21270000	21280000		0.378161	0.0900817
		OVOC.OM2	21280000	21290000		0.361086	0.0822218
Cameroon	25	OVOC.OM3	10000	20000		0.359148	0.0627182
		OVOC.OM3	20000	30000		0.428738	0.0655693
		OVOC.OM3	50000	60000		0.394818	0.0922759
		OVOC.OM3	60000	70000		0.382077	0.0775066
		OVOC.OM3	80000	90000		0.394903	0.0960846
		OVOC.OM3	90000	100000		0.425314	0.0744999
		OVOC.OM3	100000	110000		0.405201	0.144781
		OVOC.OM3	110000	120000		0.388869	0.105897
		OVOC.OM3	120000	130000		0.369572	0.0807409
		OVOC.OM3	160000	170000		0.394081	0.0761804
		OVOC.OM3	170000	180000		0.477696	0.0800919
		OVOC.OM3	180000	190000		0.378856	0.109655
		OVOC.OM3	190000	200000		0.4002	0.0834953
		OVOC.OM3	200000	210000		0.355947	0.0972654
		OVOC.OM3	210000	220000		0.388487	0.103131
Cameroon	26	OVOC.OM3	280000	290000		0.466874	0.134501
		OVOC.OM3	290000	300000		0.37249	0.158875
		OVOC.OM3	300000	310000		0.363843	0.146113
		OVOC.OM3	310000	320000		0.37082	0.176585
		OVOC.OM3	320000	330000		0.434488	0.0958141
		OVOC.OM3	330000	340000		0.445015	0.135882
		OVOC.OM3	340000	350000		0.398948	0.121689
		OVOC.OM3	350000	360000		0.436883	0.128714
		OVOC.OM3	360000	370000		0.381194	0.149894
Cameroon	27	OVOC.OM3	6040000	6050000		0.380147	0.182
		OVOC.OM3	6050000	6060000		0.377462	0.173222
		OVOC.OM3	6060000	6070000		0.38822	0.132472
Cameroon	28	OVOC.OM3	6110000	6120000		0.358776	0.0758434
		OVOC.OM3	6160000	6170000		0.379069	0.0929732
Ghana	29	OVOC.OM3	13550000	13560000		0.0458727	0.295106
		OVOC.OM3	13560000	13570000		0.0441614	0.311257
Cameroon	30	OVOC.OM4	1130000	1140000		0.585955	0.142157
		OVOC.OM4	1140000	1150000		0.491338	0.136697
		OVOC.OM4	1150000	1160000		0.397725	0.152691
		OVOC.OM4	1160000	1170000		0.373199	0.149798
Ghana	31	OVOC.OM5	1060000	1070000		0.225545	0.290534
		OVOC.OM5	1070000	1080000		0.0970347	0.258758
Cameroon	X1	OVOC.OO.000019	0	10000		0.38301	0.0687332
		OVOC.OO.000019	10000	20000		0.357165	0.0577423
		OVOC.OO.000019	30000	40000		0.497732	0.281309
Cameroon	X2	OVOC.OO.000035	0	10000		0.393114	0.0816525
		OVOC.OO.000035	10000	20000		0.457861	0.0838534
		OVOC.OO.000035	20000	30000		0.408792	0.0822618
Cameroon	X3	OVOC.OO.000039	0	10000		0.378137	0.0742556
		OVOC.OO.000039	10000	20000		0.406949	0.165142
		OVOC.OO.000039	20000	30000		0.521985	0.293683
Cameroon	X4	OVOC.OO.000050	0	10000		0.4552	0.173553
		OVOC.OO.000050	10000	20000		0.50017	0.229314
		OVOC.OO.000050	20000	30000		0.408888	0.0759939
Cameroon	X5	OVOC.OO.000062	0	10000		0.434778	0.0812021
		OVOC.OO.000062	10000	20000		0.404625	0.0669364
Cameroon	X6	OVOC.OO.000065	0	10000		0.412311	0.226453
		OVOC.OO.000065	10000	20000		0.461263	0.285907
Cameroon	X7	OVOC.OO.000066	0	10000		0.448111	0.163086
		OVOC.OO.000066	10000	20000		0.358953	0.120353
