# Supplementary material for: Genome-wide analysis of ivermectin response by Onchocerca volvulus reveals that genetic drift and soft selective sweeps contribute to loss of drug sensitivity
Source: PLoS Negl Trop Dis. 2017 Jul 26;11(7):e0005816. doi: 10.1371/journal.pntd.0005816 (PMC5546710; doi:10.1371/journal.pntd.0005816)
Supplement: S6 Table — (XLSX) [file pntd.0005816.s006.xlsx]

## Sheet: Sheet1
S6 Table: Analysis of genetic differentiation between GR and SOR pools in ivermectin-resistance associated genes from the literature and in clusters
									Fst (coding sequence)
	Locus	inferred by othology	gene_name	transcript_name	Scaffold	Start_coordinate	End_coordinate		Cameroon	Ghana
Candidate loci proposed	Ovo-abce-1		WBGene00245972	OVOC9163	OVOC_OM3	12410284	12422231		0.338096	0.106247
	Ovo-abcf-1		WBGene00239687	OVOC2878	OVOC_OM1b	21110799	21116279		0.0853505	0.24077
	Ovo-abcf-2		WBGene00244516	OVOC7707	OVOC_OM3	1535195	1541935		0.0456399	0.116674
	Ovo-abcf-3		WBGene00244476	OVOC7667	OVOC_OM3	1247440	1252164		0.0361296	0.0971157
	Ovo-avr-14		WBGene00237197	OVOC388	OVOC_OM1b	2976042	2987621		0.146399	0.0525134
	Ovo-ben-1		WBGene00247048	OVOC10239	OVOC_OM4	5349623	5353957		0.0750577	0.0630723
	Ovo-dyf-7		WBGene00238852	OVOC2043	OVOC_OM1b	15416565	15421422		0.259065	0.129745
	Ovo-glc-2		WBGene00237099	OVOC290	OVOC_OM1b	2231138	2237155		0	0
	Ovo-glc-3		WBGene00242818	OVOC6009	OVOC_OM2	14620007	14631621		0.071057	0.104864
	Ovo-glc-4		WBGene00247467	OVOC10658	OVOC_OM4	8857819	8863904		0.0862489	0.0612581
	Ovo-lgc-37		WBGene00245975	OVOC9166	OVOC_OM3	12440657	12444915		0.178621	0.13754
	Ovo-mrp-7	yes	WBGene00247387	OVOC10578	OVOC_OM4	8143235	8160617		0.144768	0.171018
	Ovo-pgp-1	yes	WBGene00247089	OVOC10280	OVOC_OM4	5668259	5682898		0.134671	0.133373
	Ovo-pgp-10		WBGene00239599	OVOC2790	OVOC_OM1b	20536259	20552477		0.258282	0.112952
	Ovo-pgp-11		WBGene00247295	OVOC10486	OVOC_OM4	7526860	7537804		0.0295657	0.0747319
	Ovo-plp-1	yes	WBGene00241597	OVOC4788	OVOC_OM2	6949699	6954012		0	0.0972875
Cluster-associated IVM loci	Ovo-unc-44		WBGene00241240	OVOC4431	OVOC_OM2	4570702	4607161		0.122908	0.222282
	Ovo-inx-5		WBGene00239683	OVOC2874	OVOC_OM1b	21097756	21102533		0.0374243	0.0886733
	Ovo-klp-11		WBGene00241114	OVOC4305	OVOC_OM2	3602523	3611190		0.119227	0.339483
									0.382972	0.289475	mean Fst + 3SD (all coding sequences)
