# Supplementary material for: Genome-wide analysis of ivermectin response by Onchocerca volvulus reveals that genetic drift and soft selective sweeps contribute to loss of drug sensitivity
Source: PLoS Negl Trop Dis. 2017 Jul 26;11(7):e0005816. doi: 10.1371/journal.pntd.0005816 (PMC5546710; doi:10.1371/journal.pntd.0005816)
Supplement: S8 Table — (XLSX) [file pntd.0005816.s008.xlsx]

## Sheet: Sheet1
S8 Table: HWE analysis of GR and SOR populations from Cameroon
					GR					SOR
Scaffold	Position	Allele 1 (A1)	Allele 2 (A2)		A1A1--A1A2--A2A2	Obs(het)	Exp(Het)	P-value		A1A1--A1A2--A2A2	Obs(het)	Exp(Het)	P-value
OVOC.OM1a	935091	T	G		18--52--58	0.4062	0.4512	0.2467		2--12--7	0.5714	0.4717	0.6421
OVOC.OM1a	940707	A	G		21--37--79	0.2701	0.4104	0.000116		2--9--9	0.45	0.4388	1
OVOC.OM1a	1417213	T	C		30--33--75	0.2391	0.4468	8.509e-08		3--5--13	0.2381	0.3866	0.09295
OVOC.OM1a	1962993	C	T		45--56--41	0.3944	0.4996	0.01211		2--10--7	0.5263	0.4654	1
OVOC.OM1a	2403735	G	A		37--32--55	0.2581	0.4895	1.454e-07		5--7--6	0.3889	0.4985	0.3698
OVOC.OM1a	2422763	C	A		50--23--49	0.1885	0.5	1.407e-12		4--3--7	0.2143	0.477	0.08114
OVOC.OM1a	2429121	C	A		32--36--64	0.2727	0.4706	2.158e-06		5--8--6	0.4211	0.4986	0.645
OVOC.OM1a	2434057	T	C		17--36--87	0.2571	0.375	0.0004609		5--4--11	0.2	0.455	0.0152
OVOC.OM1b	175863	C	G		15--81--21	0.6923	0.4987	3.926e-05		1--12--3	0.75	0.4922	0.1194
OVOC.OM1b	586109	C	T		0--11--132	0.07692	0.07396	1		0--4--15	0.2105	0.1884	1
OVOC.OM1b	2662546	T	A		41--47--50	0.3406	0.4979	0.0002891		4--6--11	0.2857	0.4444	0.1374
OVOC.OM1b	2900615	C	A		15--26--92	0.1955	0.3324	9.996e-06		2--1--18	0.04762	0.2098	0.009381
OVOC.OM1b	3854201	G	A		12--19--110	0.1348	0.2585	8.798e-07		0--4--16	0.2	0.18	1
OVOC.OM1b	4400750	T	G		7--28--105	0.2	0.255	0.01635		0--6--14	0.3	0.255	1
OVOC.OM1b	4406277	G	A		8--21--110	0.1511	0.2308	0.0004314		0--5--14	0.2632	0.2285	1
OVOC.OM1b	5242483	A	T		46--34--56	0.25	0.4973	5.696e-09		6--6--7	0.3158	0.4986	0.1637
OVOC.OM1b	6657434	T	G		16--43--76	0.3185	0.4012	0.01848		4--7--8	0.3684	0.4778	0.353
OVOC.OM1b	8102901	A	G		2--40--99	0.2837	0.2634	0.5274		0--4--15	0.2105	0.1884	1
OVOC.OM1b	8102995	T	C		12--77--47	0.5662	0.4669	0.01702		1--15--3	0.7895	0.4945	0.02157
OVOC.OM1b	8115324	G	T		5--112--14	0.855	0.4976	1.545e-17		3--15--0	0.8333	0.4861	0.004928
OVOC.OM1b	8117617	T	C		11--6--111	0.04688	0.1948	2.564e-11		1--0--17	0	0.1049	0.02857
OVOC.OM1b	8123991	C	T		13--31--90	0.2313	0.3349	0.001155		0--5--16	0.2381	0.2098	1
OVOC.OM1b	8399370	T	A		27--16--90	0.1203	0.3878	1.4e-14		4--4--11	0.2105	0.4321	0.03284
OVOC.OM1b	8515300	A	C		30--31--78	0.223	0.4404	1.381e-08		5--8--6	0.4211	0.4986	0.645
OVOC.OM1b	9678638	A	T		37--39--65	0.2766	0.4803	5.465e-07		7--6--8	0.2857	0.4989	0.07621
OVOC.OM1b	9720858	A	T		43--35--67	0.2414	0.4863	9.3e-10		6--8--7	0.381	0.4989	0.38
OVOC.OM1b	11382259	G	A		7--13--120	0.09286	0.1743	1.837e-05		1--5--14	0.25	0.2888	0.4678
OVOC.OM1b	15264729	G	T		17--12--91	0.1	0.3099	2.182e-11		0--1--13	0.07143	0.06888	1
OVOC.OM1b	15412280	G	A		34--64--38	0.4706	0.4996	0.4958		6--9--6	0.4286	0.5	0.6618
OVOC.OM1b	24659865	C	T		18--67--42	0.5276	0.4821	0.3585		0--9--7	0.5625	0.4043	0.2561
OVOC.OM1b	24670438	G	A		26--33--78	0.2409	0.428	5.984e-07		2--10--7	0.5263	0.4654	1
OVOC.OM1b	24715233	T	C		54--19--62	0.1407	0.4982	3.12e-18		3--6--9	0.3333	0.4444	0.3109
OVOC.OM1b	24715786	C	A		42--45--48	0.3333	0.499	0.0001303		2--8--8	0.4444	0.4444	1
OVOC.OM1b	24722996	C	A		43--39--48	0.3	0.4993	4.494e-06		3--7--9	0.3684	0.4501	0.6069
OVOC.OM1b	24725169	C	T		31--27--67	0.216	0.4585	3.655e-09		3--5--11	0.2632	0.4114	0.1246
OVOC.OM1b	25870141	C	A		37--43--59	0.3094	0.4875	2.268e-05		6--4--8	0.2222	0.4938	0.02246
OVOC.OM1b	25875430	A	G		43--37--56	0.2721	0.4954	1.278e-07		7--3--9	0.1579	0.4945	0.003918
OVOC.OM1b	25932865	G	A		2--12--129	0.08392	0.1056	0.05772		0--3--17	0.15	0.1388	1
OVOC.OM1b	26105799	T	C		5--56--80	0.3972	0.3585	0.2472		4--8--9	0.381	0.4717	0.3818
OVOC.OM1b	27126615	G	A		7--17--116	0.1214	0.1969	0.000198		2--6--13	0.2857	0.3628	0.5398
OVOC.OM1b	27343614	A	G		36--30--61	0.2362	0.4806	1.071e-08		5--6--10	0.2857	0.4717	0.07802
OVOC.OM1b	27346277	T	C		41--27--72	0.1929	0.4755	1.235e-12		2--5--13	0.25	0.3488	0.2138
OVOC.OM1b	27357307	A	G		10--80--36	0.6349	0.4787	0.0003532		4--13--1	0.7222	0.4861	0.07383
OVOC.OM1b	27416247	T	A		36--40--64	0.2857	0.48	1.6e-06		3--6--12	0.2857	0.4082	0.2733
OVOC.OM1b	27426371	A	G		43--49--42	0.3657	0.5	0.001892		2--9--7	0.5	0.4614	1
OVOC.OM2	822671	A	T		34--28--71	0.2105	0.4613	3.458e-10		2--7--9	0.3889	0.4244	1
OVOC.OM2	2389829	G	A		35--21--83	0.1511	0.4404	9.054e-15		4--7--9	0.35	0.4688	0.3394
OVOC.OM2	3273538	A	G		0--106--38	0.7361	0.4652	1.343e-14		0--17--4	0.8095	0.4819	0.004431
OVOC.OM2	11828248	A	G		18--28--85	0.2137	0.3692	4.475e-06		3--5--12	0.25	0.3988	0.1072
OVOC.OM2	13431835	A	G		3--78--58	0.5612	0.4217	8.491e-05		0--15--6	0.7143	0.4592	0.02006
OVOC.OM2	16018772	G	T		7--43--81	0.3282	0.3405	0.616		0--10--11	0.4762	0.3628	0.2919
OVOC.OM2	17375161	A	T		5--14--124	0.0979	0.1537	0.0007952		1--4--16	0.1905	0.2449	0.338
OVOC.OM2	17406274	G	A		10--12--122	0.08333	0.1975	4.257e-08		1--4--16	0.1905	0.2449	0.338
OVOC.OM2	17826333	G	A		21--75--38	0.5597	0.492	0.1592		2--16--2	0.8	0.5	0.02206
OVOC.OM2	24343786	C	T		25--52--56	0.391	0.4728	0.04543		5--6--8	0.3158	0.4875	0.1607
OVOC.OM2	25338965	T	A		5--18--118	0.1277	0.1789	0.004648		3--6--12	0.2857	0.4082	0.2733
OVOC.OM3	692935	C	A		25--39--59	0.3171	0.4618	0.0007585		1--6--3	0.6	0.48	1
OVOC.OM3	942124	C	T		22--27--89	0.1957	0.3821	4.157e-08		4--7--9	0.35	0.4688	0.3394
OVOC.OM3	942127	G	A		18--38--87	0.2657	0.3836	0.0003854		3--9--7	0.4737	0.4778	1
OVOC.OM3	2379850	A	G		29--62--41	0.4697	0.4959	0.5984		4--9--5	0.5	0.4985	1
OVOC.OM3	4215124	T	G		16--34--89	0.2446	0.3621	0.0002712		3--2--14	0.1053	0.3324	0.00959
OVOC.OM3	4216815	T	C		16--35--87	0.2536	0.3676	0.00078		3--6--12	0.2857	0.4082	0.2733
OVOC.OM3	4224625	C	T		41--41--59	0.2908	0.4919	1.178e-06		5--7--9	0.3333	0.4819	0.1838
OVOC.OM3	8698814	C	T		5--22--116	0.1538	0.1987	0.01662		1--4--14	0.2105	0.2659	0.371
OVOC.OM3	8723944	T	G		44--46--46	0.3382	0.4999	0.0001569		5--9--6	0.45	0.4988	0.6699
OVOC.OM3	8899567	T	C		7--35--100	0.2465	0.2855	0.1343		2--3--14	0.1579	0.3006	0.07617
OVOC.OM3	8957381	G	A		30--50--62	0.3521	0.4746	0.002505		3--11--7	0.5238	0.4819	1
OVOC.OM3	8972954	C	T		12--25--103	0.1786	0.2888	4.474e-05		0--6--14	0.3	0.255	1
OVOC.OM3	9006953	G	A		27--16--93	0.1176	0.3822	7.272e-15		4--5--10	0.2632	0.4501	0.1162
OVOC.OM3	9021671	A	G		14--15--106	0.1111	0.2678	4.085e-09		0--4--15	0.2105	0.1884	1
OVOC.OM3	9024750	C	T		10--7--116	0.05263	0.1824	4.453e-10		0--1--17	0.05556	0.05401	1
OVOC.OM3	9026554	A	G		16--28--93	0.2044	0.3421	1.008e-05		1--7--13	0.3333	0.3367	1
OVOC.OM3	9037418	A	G		13--23--94	0.1769	0.3059	1.212e-05		1--3--13	0.1765	0.2509	0.2884
OVOC.OM3	9041264	T	G		14--19--103	0.1397	0.2859	1.281e-07		0--2--14	0.125	0.1172	1
OVOC.OM3	9051736	G	A		13--31--94	0.2246	0.3277	0.0004842		0--7--14	0.3333	0.2778	1
OVOC.OM3	12556276	C	T		35--50--52	0.365	0.4923	0.003009		6--10--5	0.4762	0.4989	1
OVOC.OM3	12558575	G	A		26--44--64	0.3284	0.4598	0.001245		2--5--11	0.2778	0.375	0.2596
OVOC.OM3	14172412	A	G		10--49--84	0.3427	0.3661	0.4919		2--10--8	0.5	0.455	1
OVOC.OM3	14222173	G	A		48--34--49	0.2595	0.5	3.215e-08		4--8--6	0.4444	0.4938	0.6566
OVOC.OM3	15420617	A	G		7--11--116	0.08209	0.1692	6.003e-06		0--3--18	0.1429	0.1327	1
OVOC.OM3	15472616	A	T		18--17--102	0.1241	0.312	1.826e-10		1--5--15	0.2381	0.2778	0.4483
OVOC.OM3	16245109	G	C		19--52--69	0.3714	0.4362	0.08235		2--12--7	0.5714	0.4717	0.6421
OVOC.OM3	16254739	C	T		18--29--89	0.2132	0.3637	4.629e-06		1--7--9	0.4118	0.3893	1
OVOC.OM4	1888614	G	T		10--42--88	0.3	0.3448	0.1396		0--8--13	0.381	0.3084	1
OVOC.OM4	2242968	T	G		8--98--24	0.7538	0.4924	1.41e-09		1--10--5	0.625	0.4688	0.3191
OVOC.OM4	5566648	A	T		12--89--16	0.7607	0.4994	1.575e-08		0--18--1	0.9474	0.4986	0.0001511
OVOC.OM4	5573125	T	A		3--8--131	0.05634	0.09373	0.00188		1--2--18	0.09524	0.1723	0.1445
OVOC.OM4	5593913	T	G		5--9--128	0.06338	0.1249	4.616e-05		2--1--18	0.04762	0.2098	0.009381
OVOC.OM4	5600714	C	G		19--37--87	0.2587	0.3869	0.0001487		1--6--13	0.3	0.32	1
OVOC.OM4	6779194	T	A		5--16--118	0.1151	0.1696	0.002241		2--2--16	0.1	0.255	0.03059
OVOC.OM4	8283337	C	T		8--30--104	0.2113	0.2715	0.01226		1--7--11	0.3684	0.3615	1
OVOC.OM4	8309096	A	G		15--24--94	0.1805	0.3236	2.646e-06		1--8--10	0.4211	0.3878	1
OVOC.OM4	8364515	G	A		14--32--92	0.2319	0.3403	0.0006289		3--8--9	0.4	0.455	0.6331
OVOC.OM4	9136066	A	G		26--20--75	0.1653	0.418	6.845e-11		4--4--9	0.2353	0.4567	0.09888
OVOC.OM4	9391628	G	A		36--45--54	0.3333	0.4911	0.0002106		1--6--13	0.3	0.32	1
OVOC.OM4	9879035	C	T		5--10--125	0.07143	0.1327	9.625e-05		1--2--17	0.1	0.18	0.1518
OVOC.OM4	10552923	G	A		31--59--43	0.4436	0.4959	0.2243		5--11--2	0.6111	0.4861	0.6244
OVOC.OM4	12307027	C	T		26--82--30	0.5942	0.4996	0.04023		4--13--3	0.65	0.4988	0.3672
OVOC.OM4	12908824	A	T		27--70--29	0.5556	0.4999	0.2844		4--11--5	0.55	0.4988	1
OVOC.OM4	12909207	G	A		9--24--108	0.1702	0.2535	0.0005233		1--5--13	0.2632	0.3006	0.4889
OVOC.OM4	12910367	T	C		26--21--92	0.1511	0.3873	4.646e-12		4--8--8	0.4	0.48	0.6388
OVOC.OM4	12922917	A	T		6--14--123	0.0979	0.1653	0.0001549		1--2--17	0.1	0.18	0.1518
OVOC.OM4	12949329	T	G		9--54--56	0.4538	0.422	0.5165		1--8--8	0.4706	0.4152	1
OVOC.OM4	13027184	C	T		10--29--104	0.2028	0.284	0.001568		2--6--13	0.2857	0.3628	0.5398
OVOC.OM4	15179475	G	A		32--30--70	0.2273	0.4586	9.432e-09		4--5--10	0.2632	0.4501	0.1162
OVOC.OM4	15187238	A	G		28--38--68	0.2836	0.4554	1.973e-05		3--11--6	0.55	0.4888	1
OVOC.OM4	15598240	G	A		24--44--70	0.3188	0.4444	0.001066		2--7--10	0.3684	0.4114	0.6069
OVOC.OM4	15598246	C	T		23--50--71	0.3472	0.4444	0.009012		2--10--9	0.4762	0.4444	1
OVOC.OM4	15599167	A	G		2--69--56	0.5433	0.4096	0.0001536		0--12--8	0.6	0.42	0.1188
OVOC.OM5	223916	T	G		2--25--114	0.1773	0.1845	0.6391		0--4--16	0.2	0.18	1
OVOC.OM5	1061643	G	T		31--35--73	0.2518	0.4544	2.042e-07		5--4--12	0.1905	0.4444	0.01164
OVOC.OM5	1069135	A	G		37--21--69	0.1654	0.4683	2.283e-13		6--2--10	0.1111	0.4753	0.001299
OVOC.OO.000004	23223	T	C		14--26--93	0.1955	0.3236	2.357e-05		1--4--15	0.2	0.255	0.3537
OVOC.OO.000004	24058	G	A		15--23--92	0.1769	0.3246	1.821e-06		0--3--17	0.15	0.1388	1
OVOC.OO.000004	24688	T	C		12--13--93	0.1102	0.2644	4.958e-08		0--0--17	0	0	1
OVOC.OO.000004	24768	G	A		5--10--108	0.0813	0.1494	0.0001823		0--0--17	0	0	1
OVOC.OO.000004	24789	G	A		1--21--120	0.1479	0.1489	1		0--4--17	0.1905	0.1723	1
OVOC.OO.000004	27974	T	C		14--26--99	0.1871	0.313	1.323e-05		0--5--15	0.25	0.2188	1
OVOC.OO.000004	30304	G	A		12--26--102	0.1857	0.2934	7.759e-05		1--5--14	0.25	0.2888	0.4678
OVOC.OO.000055	15617	C	T		16--33--89	0.2391	0.3601	0.0002028		2--4--13	0.2105	0.3324	0.1427
OVOC.OO.000086	4842	C	T		40--44--45	0.3411	0.4992	0.0003787		6--7--6	0.3684	0.5	0.3562
OVOC.OO.000086	8592	G	A		40--29--70	0.2086	0.4767	2.405e-11		4--11--5	0.55	0.4988	1
OVOC.OO.000086	9629	T	A		22--52--55	0.4031	0.4673	0.1318		2--10--4	0.625	0.4922	0.6086
OVOC.OO.000086	11017	T	A		53--22--60	0.163	0.4987	5.366e-16		7--1--11	0.05263	0.4778	7.816e-05
OVOC.OO.000086	11404	G	A		40--49--50	0.3525	0.4974	0.0006255		2--10--9	0.4762	0.4444	1
OVOC.OO.000091	8721	C	T		49--36--56	0.2553	0.4988	4.772e-09		5--5--9	0.2632	0.4778	0.06045
OVOC.OO.000108	5020	T	G		36--44--51	0.3359	0.4934	0.0003472		4--4--10	0.2222	0.4444	0.04131
OVOC.OO.000108	7874	C	T		1--79--62	0.5563	0.4077	2.731e-06		1--17--3	0.8095	0.4955	0.008328
OVOC.OO.000111	7079	C	T		13--11--113	0.08029	0.2336	2.103e-10		1--2--16	0.1053	0.1884	0.1598
OVOC.OO.000112	2846	A	G		9--32--100	0.227	0.2917	0.01627		0--2--18	0.1	0.095	1
OVOC.OO.000165	4193	A	G		3--62--55	0.5167	0.4061	0.003035		0--9--5	0.6429	0.4362	0.2209
